# Supplementary material for: Model design and parameter optimization of CNN for side-channel cryptanalysis
Source: PeerJ Comput Sci. 2022 Jan 5;8:e829. doi: 10.7717/peerj-cs.829 (PMC8771786; doi:10.7717/peerj-cs.829)
Supplement: Supplemental Information 1 [file peerj-cs-08-829-s001.txt]

###7  LLY CNNSCAnew hyperparameter model

# identity block
def identity_SEblock(input_xs,out_dim,with_shortcut_conv_BN = False):
    if with_shortcut_conv_BN:
        pass
    else:
        shortcut = tf.identity(input_xs)
    input_channel = input_xs.get_shape().as_list()[-1]
    if input_channel != out_dim:
        pad_shape = tf.abs(out_dim - input_channel)
        shortcut = tf.pad(shortcut,[[0,0],[0,0],[0,0],[pad_shape//2,pad_shape//2]],name = 'padding')
    x = BatchNormalization()(input_xs)
    shape = x.get_shape().as_list()
    squeeze = GlobalAveragePooling1D()(x)
    squeeze = tf.reshape(squeeze, (-1, 1, shape[-1]))
    excitation = Conv1D(shape[-1]//8,1,activation='relu',padding='same')(squeeze)
    excitation = Conv1D(shape[-1],1,activation='sigmoid',padding='same')(excitation)
    scale = tf.multiply(x,excitation)
    outout_ys = tf.add(shortcut,scale)
    outout_ys = tf.nn.relu(outout_ys)
    return outout_ys
def cnn_CNNSCAnew(classes=256):
    input_shape = (700, 1)
    img_input = Input(shape=input_shape)
    # Block 1
    x = Conv1D(32, 3, activation='relu', padding='same', name='block1_conv1')(img_input)
    x = AveragePooling1D(2, strides=2, name='block1_pool')(x)
    # Block 2
    x = Conv1D(64, 3, activation='relu', padding='same', name='block2_conv1')(x)
    for i in range(2):
        x = identity_SEblock(x,64)
    x = AveragePooling1D(2, strides=2, name='block2_pool')(x)
    # Block 3
    x = Conv1D(128, 3, activation='relu', padding='same', name='block3_conv1')(x)
    x = Conv1D(128, 3, activation='relu', padding='same', name='block3_conv2')(x)
    for i in range(2):
        x = identity_SEblock(x,128)
    x = AveragePooling1D(2, strides=2, name='block3_pool')(x)
    # Block 4
    x = Conv1D(256, 3, activation='relu', padding='same', name='block4_conv1')(x)
    x = Conv1D(256, 3, activation='relu', padding='same', name='block4_conv2')(x)
    for i in range(2):
        x = identity_SEblock(x, 256)
    x = AveragePooling1D(2, strides=2, name='block4_pool')(x)
    # Block 5
    x = Conv1D(512, 3, activation='relu', padding='same', name='block5_conv1')(x)
    x = Conv1D(512, 3, activation='relu', padding='same', name='block5_conv2')(x)
    for i in range(2):
        x = identity_SEblock(x,512)
    x = AveragePooling1D(2, strides=2, name='block5_pool')(x)
    # Classification block
    flat = Flatten(name='flatten')(x)
    # flat = Dropout(0.217)(flat)
    x = Dense(1024, activation='relu', name='fc1')(flat)
    x = BatchNormalization()(x)
    x = Dense(1024, activation='relu', name='fc2')(x)
    x = BatchNormalization()(x)
    x = Dense(classes, activation='softmax', name='predictions')(x)
    inputs = img_input
    # x = Lambda(lambda x: squeeze(x, axis = -1))
    # Create model.
    model = Model(inputs, x, name='cnn_CNNSCAbase')
    optimizer = RMSprop(lr=0.001)
    model.compile(loss='categorical_crossentropy', optimizer=optimizer, metrics=['accuracy'])
    return model

def load_sca_model(model_file):
    check_file_exists(model_file)
    try:
        model = load_model(model_file)
    except:
        print("Error: can't load Keras model file '%s'" % model_file)
        sys.exit(-1)
    return model
