# Supplementary material for: Model design and parameter optimization of CNN for side-channel cryptanalysis
Source: PeerJ Comput Sci. 2022 Jan 5;8:e829. doi: 10.7717/peerj-cs.829 (PMC8771786; doi:10.7717/peerj-cs.829)
Supplement: Supplemental Information 2 [file peerj-cs-08-829-s002.zip]

Archive with 1 entries (1 files):
- ASCAD.h5
